# Supplementary material for: Synthesis and Characterization of Superhydrophobic Epoxy Resin Coating with SiO2@CuO/HDTMS for Enhanced Self-Cleaning, Photocatalytic, and Corrosion-Resistant Properties
Source: Materials (Basel). 2024 Apr 17;17(8):1849. doi: 10.3390/ma17081849 (PMC11051187; doi:10.3390/ma17081849)
Supplement: Supplementary file 1 [file materials-17-01849-s001.zip]

Archive with 1 entries (1 files):
- materials-2934241-supplementary.pdf
